# Supplementary material for: Drug regimens identified and optimized by output-driven platform markedly reduce tuberculosis treatment time
Source: Nat Commun. 2017 Jan 24;8:14183. doi: 10.1038/ncomms14183 (PMC5287291; doi:10.1038/ncomms14183)
Supplement: Supplementary Software — Example of MATLAB code used for parabolic curve fitting to obtain the coefficients and statistics of the second order algebraic equation. [file ncomms14183-s2.txt]

%%%%%%% 1. LOAD DATA %%%%%%%
data = [
%Data for PRS Regimen I
%CLZ EMB PRO PZA Output Group
25 11.1 8.3 450 2.88 %C
25 11.1 75 50 3.83 %D
25 100 8.3 50 3.64 %E
25 100 75 450 2.45 %F
25 100 75 50 3.97 %G
25 100 8.3 450 2.77 %H
25 11.1 75 450 2.69 %I
25 100 25 150 3.60 %J
25 33.3 75 150 3.78 %K
25 33.3 25 450 2.80 %L
];

%%%%%%% 2. DEFINE INPUTS AND OUTPUTS FOR PRS MODEL %%%%%%%
X_o = data(1:10,1:4);
Y_o = data(1:10,5);

%%%%%%% 3. GENERATE PRS MODEL%%%%%%%
LinearModel.stepwise(X_o,Y_o,'quadratic','ResponseVar','Log10CFU','PredictorVars',{'CLZ','EMB','PRO','PZA'})
